# Supplementary material for: ShSPI Inhibits Thrombosis Formation and Ischemic Stroke In Vivo
Source: Int J Mol Sci. 2024 Aug 19;25(16):9003. doi: 10.3390/ijms25169003 (PMC11354536; doi:10.3390/ijms25169003)
Supplement: Supplementary file 1 [file ijms-25-09003-s001.zip]

Archive with 1 entries (1 files):
- ijms-3112639-supplementary.pdf
